# Supplementary material for: Multi-Elemental Analysis of Edible Insects, Scorpions, and Tarantulas from French (Online) Market and Human Health Risk Assessment Due to Their Consumption: A Pilot Study
Source: Foods. 2024 Jul 26;13(15):2353. doi: 10.3390/foods13152353 (PMC11311618; doi:10.3390/foods13152353)
Supplement: Supplementary file 1 [file foods-13-02353-s001.zip]

Archive with 1 entries (1 files):
- foods-3090509-supplementary.pdf
